# Supplementary material for: Natural variations of adolescent neurogenesis and anxiety predict the hierarchical status of adult inbred mice
Source: EMBO Rep. 2025 Jan 23;26(6):1440–56. doi: 10.1038/s44319-025-00367-y (PMC11933688; doi:10.1038/s44319-025-00367-y)
Supplement: Supplementary file 2 — Source data Fig. 1 [file 44319_2025_367_MOESM2_ESM.zip]

Archive with 40 entries (35 files):
- Figure 1/
- Figure 1/1B.csv
- Figure 1/1C.csv
- Figure 1/1D.csv
- Figure 1/1E.csv
- Figure 1/1F.csv
- Figure 1/1G.csv
- Figure 1/1H/
- Figure 1/1H/Dominants.nd2
- Figure 1/1H/dominants.tif
- Figure 1/1H/Inslet Sub CldU.nd2
- Figure 1/1H/Inslet Sub CldU.tif
- Figure 1/1H/Inslet Sub.nd2
- Figure 1/1H/Inslet Sub.tif
- Figure 1/1H/Sub.nd2
- Figure 1/1H/Sub.tif
- Figure 1/1I.csv
- Figure 1/1J.csv
- Figure 1/1K.csv
- Figure 1/1L.csv
- Figure 1/1M.csv
- Figure 1/1N.csv
- Figure 1/1O.csv
- EV Figures.zip
- Figure 2/
- Figure 2/2B/
- Figure 2/2B/BrdU.nd2
- Figure 2/2B/BrdU.tif
- Figure 2/2B/Inslet BrdU.nd2
- Figure 2/2B/Inslet BrdU.tif
- Figure 2/2C.csv
- Figure 2/2D.csv
- Figure 2/2E.csv
- Figure 2/2F.csv
- Figure 2/2G.csv
- Figure 3/
- Figure 3/3B.csv
- Figure 3/3C.csv
- Figure 3/3D.csv
- Figure 3/3E.csv
