# Supplementary material for: Natural variations of adolescent neurogenesis and anxiety predict the hierarchical status of adult inbred mice
Source: EMBO Rep. 2025 Jan 23;26(6):1440–56. doi: 10.1038/s44319-025-00367-y (PMC11933688; doi:10.1038/s44319-025-00367-y)
Supplement: Supplementary file 2 — Source data Fig. 1 [file 44319_2025_367_MOESM2_ESM.zip › Figure 1/1B.csv]

Dominants	Subordinates
0.321716859	0.39144848
0.456386221	0.302812423
0.395762677	0.53700816
0.594525512	0.209498591
0.43461825	0.573813345
0.637482803	0.398456193
0.584412565	0.346064578
0.460059277	0.275610116
0.706582736	0.406177719
0.369478574	0.284040004
0.438793862	0.443670035
0.376314388	0.445532128
