# Supplementary material for: Natural variations of adolescent neurogenesis and anxiety predict the hierarchical status of adult inbred mice
Source: EMBO Rep. 2025 Jan 23;26(6):1440–56. doi: 10.1038/s44319-025-00367-y (PMC11933688; doi:10.1038/s44319-025-00367-y)
Supplement: Supplementary file 2 — Source data Fig. 1 [file 44319_2025_367_MOESM2_ESM.zip › Figure 1/1C.csv]

Dominants	Subordinates
0.53928881	0.60589775
0.554322687	0.366376786
0.668096254	0.253913734
0.687986913	0.316517172
0.35776409	0.224774601
0.656264663	0.495415304
0.336398075	0.484267756
0.779944397	0.025933977
0.548916892	0.32535864
0.360404351	0.351132368
0.654452421	0.69155452
