# Supplementary material for: Natural variations of adolescent neurogenesis and anxiety predict the hierarchical status of adult inbred mice
Source: EMBO Rep. 2025 Jan 23;26(6):1440–56. doi: 10.1038/s44319-025-00367-y (PMC11933688; doi:10.1038/s44319-025-00367-y)
Supplement: Supplementary file 2 — Source data Fig. 1 [file 44319_2025_367_MOESM2_ESM.zip › Figure 1/1D.csv]

Dominants	Subordinates
0.41970157	0.513009417
0.587708709	0.328123079
0.80864101	0.553191059
0.518273919	0.409828475
0.550132259	0.307773987
0.700299484	0.478926355
0.549414988	0.56788693
0.733261067	0.4314334
0.884632616	0.358179406
0.484673111	0.65561332
0.505971161	0.634694439
