# Supplementary material for: Natural variations of adolescent neurogenesis and anxiety predict the hierarchical status of adult inbred mice
Source: EMBO Rep. 2025 Jan 23;26(6):1440–56. doi: 10.1038/s44319-025-00367-y (PMC11933688; doi:10.1038/s44319-025-00367-y)
Supplement: Supplementary file 2 — Source data Fig. 1 [file 44319_2025_367_MOESM2_ESM.zip › Figure 1/1E.csv]

Animal ID	% of winning	Anxiety score - Baseline
176 - 4	72.22	0.637482803
185 - 2	94.44	0.456386221
185 - 4	97.22	0.395762677
191 - 2	91.67	0.594525512
197 - 2	72.22	0.43461825
171 - 1	50	0.376314388
171 - 4	66.67	0.584412565
176 - 1	66.67	0.460059277
182 - 4	63.89	0.706582736
185 - 3	58.33	0.369478574
187 - 3	63.89	0.438793862
171 - 2	25	0.302812423
182 - 2	30.56	0.53700816
185 - 1	50	0.39144848
187 - 2	33.33	0.209498591
191 - 4	41.67	0.573813345
197 - 3	47.22	0.398456193
176 - 2	2.78	0.346064578
182 - 3	2.78	0.275610116
187 - 1	16.67	0.406177719
187 - 4	13.89	0.284040004
197 - 1	5.56	0.443670035
197 - 4	0	0.445532128
