# Supplementary material for: Natural variations of adolescent neurogenesis and anxiety predict the hierarchical status of adult inbred mice
Source: EMBO Rep. 2025 Jan 23;26(6):1440–56. doi: 10.1038/s44319-025-00367-y (PMC11933688; doi:10.1038/s44319-025-00367-y)
Supplement: Supplementary file 2 — Source data Fig. 1 [file 44319_2025_367_MOESM2_ESM.zip › Figure 1/1F.csv]

Baseline	1 week of cohab	5 weeks of cohab
0.321716859	0.53928881	0.41970157
0.456386221	0.554322687	0.587708709
0.395762677	0.668096254	0.80864101
0.594525512	0.687986913	0.518273919
0.43461825	0.35776409	0.550132259
0.637482803	0.656264663	0.700299484
0.584412565	0.336398075	0.549414988
0.460059277	0.779944397	0.733261067
0.369478574	0.548916892	0.884632616
0.438793862	0.360404351	0.484673111
0.376314388	0.654452421	0.505971161
