# Supplementary material for: Natural variations of adolescent neurogenesis and anxiety predict the hierarchical status of adult inbred mice
Source: EMBO Rep. 2025 Jan 23;26(6):1440–56. doi: 10.1038/s44319-025-00367-y (PMC11933688; doi:10.1038/s44319-025-00367-y)
Supplement: Supplementary file 2 — Source data Fig. 1 [file 44319_2025_367_MOESM2_ESM.zip › Figure 1/1I.csv]

Dominants	Subordinates
2821.329193	4571.446872
3672.531843	2942.656554
3391.420315	4659.641414
4205.924645	4412.855246
3523.946974	3837.057813
4244.946576	4307.825716
3875.643431	5036.635318
2979.447204	4515.020969
3770.209518	5505.77062
3400.858014	4566.019479
3005.543302	3561.382265
4020.046915	3941.683463
4062.737022	3808.498546
3672.765827	4108.663147
