# Supplementary material for: Natural variations of adolescent neurogenesis and anxiety predict the hierarchical status of adult inbred mice
Source: EMBO Rep. 2025 Jan 23;26(6):1440–56. doi: 10.1038/s44319-025-00367-y (PMC11933688; doi:10.1038/s44319-025-00367-y)
Supplement: Supplementary file 2 — Source data Fig. 1 [file 44319_2025_367_MOESM2_ESM.zip › Figure 1/1J.csv]

Dominants	Subordinates
2548.279172	3693.310894
3247.26366	3137.482929
2820.902914	4592.047177
4037.859621	4780.46283
3321.014648	4005.501813
3546.680512	4843.523037
4370.080556	6448.104781
4106.117593	5166.843616
4315.542856	6590.940937
3826.461172	5993.22841
3732.599785	6666.758326
4268.359889	4692.536869
3623.402474	4697.918439
3873.417663	5097.92711
