# Supplementary material for: Natural variations of adolescent neurogenesis and anxiety predict the hierarchical status of adult inbred mice
Source: EMBO Rep. 2025 Jan 23;26(6):1440–56. doi: 10.1038/s44319-025-00367-y (PMC11933688; doi:10.1038/s44319-025-00367-y)
Supplement: Supplementary file 2 — Source data Fig. 1 [file 44319_2025_367_MOESM2_ESM.zip › Figure 1/1K.csv]

Animal ID	% of winning	AHN baseline
171 - 3	100	3391.420315
176 - 4	72.22	3808.498546
185 - 2	94.44	3400.858014
185 - 4	97.22	4244.946576
191 - 1	100	3672.531843
191 - 2	91.67	4020.046915
197 - 2	72.22	2979.447204
171 - 1	50	3837.057813
171 - 4	66.67	3005.543302
176 - 1	66.67	3770.209518
182 - 4	63.89	3672.765827
185 - 3	58.33	4205.924645
187 - 3	63.89	3875.643431
171 - 2	25	4659.641414
182 - 1	27.78	4108.663147
182 - 2	30.56	5505.77062
185 - 1	50	3523.946974
191 - 4	41.67	3561.382265
197 - 3	47.22	4515.020969
176 - 2	2.78	4307.825716
182 - 3	2.78	4571.446872
187 - 1	16.67	5036.635318
187 - 4	13.89	4412.855246
191 - 3	16.67	4062.737022
197 - 1	5.56	4566.019479
197 - 4	0	3941.683463
