# Supplementary material for: Natural variations of adolescent neurogenesis and anxiety predict the hierarchical status of adult inbred mice
Source: EMBO Rep. 2025 Jan 23;26(6):1440–56. doi: 10.1038/s44319-025-00367-y (PMC11933688; doi:10.1038/s44319-025-00367-y)
Supplement: Supplementary file 2 — Source data Fig. 1 [file 44319_2025_367_MOESM2_ESM.zip › Figure 1/1L.csv]

Animal ID	Anxiety score	AHN baseline
171 - 3	0.321716859	3391.420315
176 - 4	0.637482803	3808.498546
185 - 2	0.456386221	3400.858014
185 - 4	0.395762677	4244.946576
191 - 2	0.594525512	4020.046915
197 - 2	0.43461825	2979.447204
171 - 1	0.376314388	3837.057813
171 - 4	0.584412565	3005.543302
176 - 1	0.460059277	3770.209518
182 - 4	0.706582736	3672.765827
185 - 3	0.369478574	4205.924645
187 - 3	0.438793862	3875.643431
171 - 2	0.302812423	4659.641414
182 - 2	0.53700816	3505.77062
185 - 1	0.39144848	3523.946974
187 - 2	0.209498591	3942.656554
191 - 4	0.573813345	3561.382265
197 - 3	0.398456193	4515.020969
176 - 2	0.346064578	4307.825716
182 - 3	0.275610116	4571.446872
187 - 1	0.406177719	5036.635318
187 - 4	0.284040004	4412.855246
197 - 1	0.443670035	4566.019479
197 - 4	0.445532128	3941.683463
