# Supplementary material for: Natural variations of adolescent neurogenesis and anxiety predict the hierarchical status of adult inbred mice
Source: EMBO Rep. 2025 Jan 23;26(6):1440–56. doi: 10.1038/s44319-025-00367-y (PMC11933688; doi:10.1038/s44319-025-00367-y)
Supplement: Supplementary file 2 — Source data Fig. 1 [file 44319_2025_367_MOESM2_ESM.zip › Figure 1/1M.csv]

IdU	CldU
2821.329193	2548.279172
3672.531843	3247.26366
3391.420315	2820.902914
4205.924645	4037.859621
3523.946974	3321.014648
4244.946576	3546.680512
3875.643431	4370.080556
2979.447204	4106.117593
3770.209518	4315.542856
3400.858014	3826.461172
3005.543302	3732.599785
4020.046915	4268.359889
4062.737022	3623.402474
3672.765827	3873.417663
4571.446872	3693.310894
2942.656554	3137.482929
4659.641414	4592.047177
4412.855246	4780.46283
3837.057813	4005.501813
4307.825716	4843.523037
5036.635318	6448.104781
4515.020969	5166.843616
5505.77062	6590.940937
4566.019479	5993.22841
3561.382265	6666.758326
3941.683463	4692.536869
3808.498546	4697.918439
4108.663147	5097.92711
