# Supplementary material for: Natural variations of adolescent neurogenesis and anxiety predict the hierarchical status of adult inbred mice
Source: EMBO Rep. 2025 Jan 23;26(6):1440–56. doi: 10.1038/s44319-025-00367-y (PMC11933688; doi:10.1038/s44319-025-00367-y)
Supplement: Supplementary file 2 — Source data Fig. 1 [file 44319_2025_367_MOESM2_ESM.zip › Figure 2/2C.csv]

NaCl	TMZ
4564.08	1444.284
3737.432	1677.544
2655.84	1886.024
3556.636	1495.72
3510.804	1913.536
3570.688	1944.34
4012.72	1792.148
3642.192	1842.116
3866.616	3734.948
4257.32
