# Supplementary material for: Natural variations of adolescent neurogenesis and anxiety predict the hierarchical status of adult inbred mice
Source: EMBO Rep. 2025 Jan 23;26(6):1440–56. doi: 10.1038/s44319-025-00367-y (PMC11933688; doi:10.1038/s44319-025-00367-y)
Supplement: Supplementary file 2 — Source data Fig. 1 [file 44319_2025_367_MOESM2_ESM.zip › Figure 2/2F.csv]

	NaCl												TMZ
Day 1	2	1	0	1	0	2	1	3	3	0	2	0	0	3	2	3	1	3	0	2	2	1	3	1
Day 2	2	0	0	1	0	2	1	2	3	1	2	0	2	3	3	2	2	2	0	3	2	0	3	1
Day 3	1	0	0	1	0	2	1	3	3	0	1	0	2	3	2	3	1	3	0	2	2	1	3	2
Day 4	2	0	0	2	0	2	1	2	3	1	1	0	1	3	1	3	2	2	0	3	2	0	3	2
Day 5	1	0	0	2	0	2	0	2	3	1	1	0	2	3	1	3	2	2	1	3	2	0	3	2
Day 6	2	0	0	3	0	1	1	2	3	1	2	0	1	3	1	2	2	3	0	3	2	0	2	0
Day 7	2	0	0	2	0	2	1	2	3	1	0	0	1	3	1	3	1	3	0	3	2	0	3	2
Day 8	2	0	0	2	0	1	1	2	3	1	1	0	1	3	1	3	2	3	0	3	2	0	3	2
Day 9	1	0	0	2	0	1	1	2	3	1	1	0	2	3	1	3	2	3	0	3	2	0	3	2
Day 10	2	0	0	2	0	1	1	2	3	1	1	0	1	3	1	3	2	3	0	3	2	0	3	2
Day 11	1	0	0	2	0	1	1	2	3	1	1	0	2	3	1	3	2	3	0	3	2	0	3	2
Day 12	2	0	0	3	0	1	1	2	3	1	1	0	1	3	1	2	2	3	0	3	2	0	3	2
