# Supplementary material for: Natural variations of adolescent neurogenesis and anxiety predict the hierarchical status of adult inbred mice
Source: EMBO Rep. 2025 Jan 23;26(6):1440–56. doi: 10.1038/s44319-025-00367-y (PMC11933688; doi:10.1038/s44319-025-00367-y)
Supplement: Supplementary file 2 — Source data Fig. 1 [file 44319_2025_367_MOESM2_ESM.zip › Figure 2/2G.csv]

NaCl	TMZ
0.35560007	0.78788513
0.47869972	0.4946104
0.36682015	0.57173069
0.24111991	0.63665569
0.29768125	0.69843162
0.61318249	0.56972875
0.47386739	0.90148733
0.33092149	0.32982346
0.49761074	0.68197635
0.31776732	0.57895143
0.43857805	0.96084383
0.24376579	0.57965747
