# Supplementary material for: Natural variations of adolescent neurogenesis and anxiety predict the hierarchical status of adult inbred mice
Source: EMBO Rep. 2025 Jan 23;26(6):1440–56. doi: 10.1038/s44319-025-00367-y (PMC11933688; doi:10.1038/s44319-025-00367-y)
Supplement: Supplementary file 2 — Source data Fig. 1 [file 44319_2025_367_MOESM2_ESM.zip › Figure 3/3B.csv]

	Dominant	Subordinate
NaCl	3	7
TMZ	7	3
