# Supplementary material for: Natural variations of adolescent neurogenesis and anxiety predict the hierarchical status of adult inbred mice
Source: EMBO Rep. 2025 Jan 23;26(6):1440–56. doi: 10.1038/s44319-025-00367-y (PMC11933688; doi:10.1038/s44319-025-00367-y)
Supplement: Supplementary file 2 — Source data Fig. 1 [file 44319_2025_367_MOESM2_ESM.zip › Figure 3/3D.csv]

	NaCl										TMZ
Day 1	0	1	1	0	0	2	0	2	1	0	2	0	2	0	2	1	1	2	1	2
Day 2	0	0	1	0	0	1	0	2	2	0	2	1	2	0	2	1	2	2	0	2
Day 3	0	0	0	0	0	1	0	2	2	0	2	1	2	0	2	2	2	2	0	2
Day 4	0	0	0	0	0	2	0	2	2	0	2	0	2	0	2	2	2	2	0	2
Day 5	0	0	0	0	0	2	0	2	2	0	2	0	2	0	2	2	2	2	0	2
