# Supplementary material for: Natural variations of adolescent neurogenesis and anxiety predict the hierarchical status of adult inbred mice
Source: EMBO Rep. 2025 Jan 23;26(6):1440–56. doi: 10.1038/s44319-025-00367-y (PMC11933688; doi:10.1038/s44319-025-00367-y)
Supplement: Supplementary file 2 — Source data Fig. 1 [file 44319_2025_367_MOESM2_ESM.zip › Figure 3/3E.csv]

NaCl	TMZ
0.385	0.686
0.666	0.783
0.592	0.713
0.619	0.62
0.832	0.41
0.8	0.683
0.351	0.445
0.485	0.8
0.751
