# Supplementary material for: Natural variations of adolescent neurogenesis and anxiety predict the hierarchical status of adult inbred mice
Source: EMBO Rep. 2025 Jan 23;26(6):1440–56. doi: 10.1038/s44319-025-00367-y (PMC11933688; doi:10.1038/s44319-025-00367-y)
Supplement: Supplementary file 3 — Source data Fig. 2 [file 44319_2025_367_MOESM3_ESM.zip]

Archive with 11 entries (9 files):
- Figure 2/
- Figure 2/2B/
- Figure 2/2B/BrdU.nd2
- Figure 2/2B/BrdU.tif
- Figure 2/2B/Inslet BrdU.nd2
- Figure 2/2B/Inslet BrdU.tif
- Figure 2/2C.csv
- Figure 2/2D.csv
- Figure 2/2E.csv
- Figure 2/2F.csv
- Figure 2/2G.csv
