# Supplementary material for: Natural variations of adolescent neurogenesis and anxiety predict the hierarchical status of adult inbred mice
Source: EMBO Rep. 2025 Jan 23;26(6):1440–56. doi: 10.1038/s44319-025-00367-y (PMC11933688; doi:10.1038/s44319-025-00367-y)
Supplement: Supplementary file 4 — Source data Fig. 3 [file 44319_2025_367_MOESM4_ESM.zip]

Archive with 5 entries (4 files):
- Figure 3/
- Figure 3/3B.csv
- Figure 3/3C.csv
- Figure 3/3D.csv
- Figure 3/3E.csv
