# Supplementary material for: Natural variations of adolescent neurogenesis and anxiety predict the hierarchical status of adult inbred mice
Source: EMBO Rep. 2025 Jan 23;26(6):1440–56. doi: 10.1038/s44319-025-00367-y (PMC11933688; doi:10.1038/s44319-025-00367-y)
Supplement: Supplementary file 5 — EV Figures Source Data [file 44319_2025_367_MOESM5_ESM.zip]

Archive with 43 entries (43 files):
- EV Figure 1/EV1A.csv
- EV Figure 1/EV1B.csv
- EV Figure 1/EV1C.csv
- EV Figure 1/EV1D.csv
- EV Figure 1/EV1E.csv
- EV Figure 1/EV1F.csv
- EV Figure 1/EV1G.csv
- EV Figure 1/EV1H.csv
- EV Figure 2/EV2B.csv
- EV Figure 2/EV2C.csv
- EV Figure 2/EV2D.csv
- EV Figure 2/EV2E.csv
- EV Figure 2/EV2F.csv
- EV Figure 2/EV2G.csv
- EV Figure 2/EV2H.csv
- EV Figure 2/EV2I.csv
- EV Figure 2/EV2J.csv
- EV Figure 2/EV2K.csv
- EV Figure 2/EV2L.csv
- EV Figure 2/EV2M.csv
- EV Figure 2/EV2N.csv
- EV Figure 2/EV2O.csv
- EV Figure 2/EV2P.csv
- EV Figure 2/EV2Q.csv
- EV Figure 2/EV2R.csv
- EV Figure 2/EV2S.csv
- EV Figure 3/EV3A.csv
- EV Figure 3/EV3B.csv
- EV Figure 3/EV3C.csv
- EV Figure 3/EV3D.csv
- EV Figure 3/EV3E.csv
- EV Figure 4/EV4B.csv
- EV Figure 4/EV4C.csv
- EV Figure 4/EV4D.csv
- EV Figure 4/EV4E.csv
- EV Figure 4/EV4F.csv
- EV Figure 4/EV4G.csv
- EV Figure 5/EV5B.csv
- EV Figure 5/EV5C.csv
- EV Figure 5/EV5D.csv
- EV Figure 5/EV5E.csv
- EV Figure 5/EV5F.csv
- EV Figure 5/EV5G.csv
