# Supplementary material for: Natural variations of adolescent neurogenesis and anxiety predict the hierarchical status of adult inbred mice
Source: EMBO Rep. 2025 Jan 23;26(6):1440–56. doi: 10.1038/s44319-025-00367-y (PMC11933688; doi:10.1038/s44319-025-00367-y)
Supplement: Supplementary file 5 — EV Figures Source Data [file 44319_2025_367_MOESM5_ESM.zip › EV Figure 1/EV1A.csv]

Test trial	Rank 1										Rank 2										Rank 3										Rank 4
1	1										3										2										4
2	1										3										2										4
3	1										2										3										4
4	1										2										3										4
5	1										2										3										4
6	1										2										3										4
7	1										2										3										4
8	1										2										3										4
9	1										2										3										4
