# Supplementary material for: Natural variations of adolescent neurogenesis and anxiety predict the hierarchical status of adult inbred mice
Source: EMBO Rep. 2025 Jan 23;26(6):1440–56. doi: 10.1038/s44319-025-00367-y (PMC11933688; doi:10.1038/s44319-025-00367-y)
Supplement: Supplementary file 5 — EV Figures Source Data [file 44319_2025_367_MOESM5_ESM.zip › EV Figure 1/EV1B.csv]

Test trial	Rank 1										Rank 2										Rank 3										Rank 4
1	2	1	1	1	2	1	1	1	1		2	3	2	2	1	2	3	3	3		4	4	3	3	4	4	2	2	3		2	2	3	4	4	4	4	4	4
2	2.5	1	1	1	2	1	1	1	1		1.5	2.5	2	2	1	2	2.5	3	3		4	3.5	3	3	3.5	3.5	2.5	2	3		2	3	4	4	4	4	4	4	4
3	2.5	1	1	1	2	1	1	1	1		1	2	2	2	1	2	2	2.5	2.5		3.5	3	3	3	3	3	3	2.5	3		4	4	4	4	4	4	4	4	4
4	1.5	1	1	1	1.5	1	1	1	1		1.5	2	2	2	1.5	2.5	2	2	2		3	3	3	3	3	2.5	3	3	3		4	4	4	4	4	4	4	4	4
5	1	1	1	1	1	1	1	1	1		2	2	2	2	2	2.5	2	2	2		3	3	3	3	3	2.5	3	3	3		3	3.5	4	4	4	4	4	4	4
6	1	1	1	1	1	1	1	1	1		2	2	2	2	2	2	2	2	2		3	3	3	3	3	3	3	3	3		3	3.5	4	4	4	4	4	4	4
7	1	1	1	1	1	1	1	1	1		2	2	2	2	2	2	2	2	2		3	3	3	3	3	3	3	3	3		4	4	4	4	4	4	4	4	4
8	1	1	1	1	1	1	1	1	1		2	2	2	2	2	2	2	2	2		3	3	3	3	3	3	3	3	3		4	4	4	4	4	4	4	4	4
9	1	1	1	1	1	1	1	1	1		2	2	2	2	2	2	2	2	2		3	3	3	3	3	3	3	3	3		3	3	3.5	4	4	4	4	4	4
