# Supplementary material for: Natural variations of adolescent neurogenesis and anxiety predict the hierarchical status of adult inbred mice
Source: EMBO Rep. 2025 Jan 23;26(6):1440–56. doi: 10.1038/s44319-025-00367-y (PMC11933688; doi:10.1038/s44319-025-00367-y)
Supplement: Supplementary file 5 — EV Figures Source Data [file 44319_2025_367_MOESM5_ESM.zip › EV Figure 1/EV1C.csv]

1--2	2--3	1--3	3--4	2--4	1--4
17.3	12.04	8.48	8.08	8.63	7.14
14.73	11.97	5.38	8.91	6.19	7.39
18.19	9.4	4.54	10.17	4.9	7.56
14.66	9.94	5.32	12.11	6.73	7.56
21.18	9.13	6.98	6.27	6.66	9.68
19.52	9.38	6.68	10.19	7.29	8.63
19.39	7.23	6.56	7.07	6.37	8.34
16.49	10.52	4.72	12.03	7.36	7.51
13.48	9.42	4.3	12.31	6.07	5.62
