# Supplementary material for: Natural variations of adolescent neurogenesis and anxiety predict the hierarchical status of adult inbred mice
Source: EMBO Rep. 2025 Jan 23;26(6):1440–56. doi: 10.1038/s44319-025-00367-y (PMC11933688; doi:10.1038/s44319-025-00367-y)
Supplement: Supplementary file 5 — EV Figures Source Data [file 44319_2025_367_MOESM5_ESM.zip › EV Figure 1/EV1D.csv]

Rank 1	Rank 2	Rank 3	Rank 4
85.18518519	74.07407407	25.92592593	14.81481481
100	62.96296296	29.62962963	7.407407407
100	66.66666667	33.33333333	0
100	66.66666667	33.33333333	0
88.88888889	77.77777778	29.62962963	3.703703704
100	62.96296296	33.33333333	3.703703704
100	62.96296296	37.03703704	0
100	59.25925926	40.74074074	0
100	59.25925926	33.33333333	7.407407407
