# Supplementary material for: Natural variations of adolescent neurogenesis and anxiety predict the hierarchical status of adult inbred mice
Source: EMBO Rep. 2025 Jan 23;26(6):1440–56. doi: 10.1038/s44319-025-00367-y (PMC11933688; doi:10.1038/s44319-025-00367-y)
Supplement: Supplementary file 5 — EV Figures Source Data [file 44319_2025_367_MOESM5_ESM.zip › EV Figure 1/EV1E.csv]

	left side									right side
R1	24.496	26.421	23.605	13.984	18.914	23.66	19.854	24.027	20.728	28.799	32.441	20.739	21.969	24.326	25.046	28.632	23.354	24.053
R2	19.489	19.651	15.804	19.372	24.612	21.673	20.629	15.152	24.21	22.264	25.134	21.796	24.992	27.618	17.89	21.009	15.769	19.55
R3	14.05	24.917	24.212	6.366	20.39	23.056	20.581	23.878	17.559	19.494	16.19	20.173	16.673	24.708	18.586	23.232	28.608	21.938
R4	20.61	23.247	16.417	13.771	29.612	15.554	16.203	16.55	14.567	21.089	24.062	21.795	20.534	29.908	21.622	18.714	23.206	21.557
