# Supplementary material for: Natural variations of adolescent neurogenesis and anxiety predict the hierarchical status of adult inbred mice
Source: EMBO Rep. 2025 Jan 23;26(6):1440–56. doi: 10.1038/s44319-025-00367-y (PMC11933688; doi:10.1038/s44319-025-00367-y)
Supplement: Supplementary file 5 — EV Figures Source Data [file 44319_2025_367_MOESM5_ESM.zip › EV Figure 1/EV1F.csv]

R1	R2	R3	R4
25.9	25	25.1	25.6
24.8	27.3	27	26
21	27.1	25.6	26
24	24.8	24.5	25.7
27.8	26.5	23.7	29
24.3	26.7	24.4	25
25.7	26.1	25.3	27.6
25.6	28.2	26.2	27.9
25	23.5	24.9	28.4
