# Supplementary material for: Natural variations of adolescent neurogenesis and anxiety predict the hierarchical status of adult inbred mice
Source: EMBO Rep. 2025 Jan 23;26(6):1440–56. doi: 10.1038/s44319-025-00367-y (PMC11933688; doi:10.1038/s44319-025-00367-y)
Supplement: Supplementary file 5 — EV Figures Source Data [file 44319_2025_367_MOESM5_ESM.zip › EV Figure 1/EV1G.csv]

R1	R2	R3	R4
27.4	27.2	27	27.2
26.2	29.2	29.2	27.2
24.3	28.5	27.8	28.9
25.7	28	27.8	27
29.8	29.7	25.7	30.8
26.8	29	25.9	28
28.2	29.1	26.5	29.1
27.3	30	27.8	28.9
26.5	27.2	27.1	31
