# Supplementary material for: Natural variations of adolescent neurogenesis and anxiety predict the hierarchical status of adult inbred mice
Source: EMBO Rep. 2025 Jan 23;26(6):1440–56. doi: 10.1038/s44319-025-00367-y (PMC11933688; doi:10.1038/s44319-025-00367-y)
Supplement: Supplementary file 5 — EV Figures Source Data [file 44319_2025_367_MOESM5_ESM.zip › EV Figure 1/EV1H.csv]

Days	dominant																		subordinate
d0	19.8	21.5	18.2	22.4	22.3	21.9	21.6	21.5	22.2	23.8	21.7	22.8	22.4	22.2	22.2	21.7	22.6	21.6	22.3	21.9	21.1	20.7	22.1	22.8	19.7	21.2	23.2	23	22.7	22.9	21.2	25.1	20.6	22.5	23.5	24.5
d4	20.6	22.4	19.2	22.1	24.2	22.8	21.8	21.6	22.3	24.1	22.5	23.5	22.4	23.3	23.2	22.3	22.6	21.3	22.2	23.4	22.5	20.6	22.4	22.7	19.4	21.9	23.1	23.3	23.3	23.9	22	26	21.6	23	23.5	25
d8	21	22.3	19.6	22.9	23.8	21.9	21.5	22.1	22.8	23.5	22.4	23.5	22.5	22.1	23.2	23.2	23.6	21.2	21.9	23.1	22.4	20.8	22.5	22.6	19.6	21.8	23.1	22.6	23.4	24.3	22.7	24.6	21.7	23.4	24.2	25.7
d12	22.1	22.1	19.1	23	24.6	22.2	22.1	22.4	23	23.8	23.1	23.6	22.7	23.3	23.7	23.1	24.5	21.3	22.1	23.8	22.6	21.5	22	22.5	20.1	22.1	23.2	23.1	23.8	23.4	23.4	25.7	21.9	24.6	25.1	26.3
d16	23.2	22.4	19.6	22.9	25.1	22.5	21.7	23.5	23.8	24.6	24.6	24.3	22.9	23.3	24.4	23.8	25.1	22.2	22.5	24.3	23.2	21.3	22.5	23.1	20.7	23.6	23.5	23.1	24.1	24.2	24.1	26.1	22.3	25	26	27.1
d20	24.4	23.5	20.4	23.9	25.9	22.9	22.4	24.7	24.5	24.6	26.1	25.9	23.6	24.8	25.4	24.9	26.1	22.8	23.5	25.5	24.5	22.2	23.3	23.5	23.1	24.5	24.4	24.2	25.3	25.1	24.7	26.9	22.9	26.1	25.7	27.7
d28	25.5	24.2	20.7	23.8	27.1	23.4	24.2	25.1	24.6	24.6	27.2	26.6	24.3	25.6	25.7	25.5	27.2	23.4	23.9	26.4	25.2	23	23.5	24.3	24.3	25.5	24.4	24.8	25.3	26.5	25.3	27.8	23.7	26.7	26.8	27.8
d35	25.9	24.8	21	24	27.8	24.3	25.7	25.6	25	25	27.3	27.1	24.8	26.5	26.7	26.1	28.2	23.5	25.1	27	25.6	24.5	23.7	24.4	25.3	26.2	24.9	25.6	26	26	25.7	29	25	27.6	27.9	28.4
d49	27.4	26.2	24.3	25.7	29.8	26.8	28.2	27.3	26.5	27.2	29.2	28.5	28	29.7	29	29.1	30	27.2	27	29.2	27.8	27.8	25.7	25.9	26.5	27.8	27.1	27.2	27.2	28.9	27	30.8	28	29.1	28.9	31
