# Supplementary material for: Natural variations of adolescent neurogenesis and anxiety predict the hierarchical status of adult inbred mice
Source: EMBO Rep. 2025 Jan 23;26(6):1440–56. doi: 10.1038/s44319-025-00367-y (PMC11933688; doi:10.1038/s44319-025-00367-y)
Supplement: Supplementary file 5 — EV Figures Source Data [file 44319_2025_367_MOESM5_ESM.zip › EV Figure 2/EV2B.csv]

Dominant	Subordinate
14.46666667	12.96666667
12.93333333	13.26666667
11.93333333	21.93333333
24.1	21.86666667
23.4	21.33333333
17.9	15.3
19.63333333	14.8
11.66666667	20.43333333
20.96666667	23
21.23333333	16.43333333
18.16666667	11.86666667
