# Supplementary material for: Natural variations of adolescent neurogenesis and anxiety predict the hierarchical status of adult inbred mice
Source: EMBO Rep. 2025 Jan 23;26(6):1440–56. doi: 10.1038/s44319-025-00367-y (PMC11933688; doi:10.1038/s44319-025-00367-y)
Supplement: Supplementary file 5 — EV Figures Source Data [file 44319_2025_367_MOESM5_ESM.zip › EV Figure 2/EV2C.csv]

## Sheet: Sheet1
Dominant	Subordinate
6.93333	2.16667
3.46667	2.5
2.56667	1.86667
7.76667	3.6
3.73333	6.83333
9.2	6.23333
2.1	1.16667
1.5	4.1
8.03333	5.26667
7.6	2.43333
3.7	0.566667
