# Supplementary material for: Natural variations of adolescent neurogenesis and anxiety predict the hierarchical status of adult inbred mice
Source: EMBO Rep. 2025 Jan 23;26(6):1440–56. doi: 10.1038/s44319-025-00367-y (PMC11933688; doi:10.1038/s44319-025-00367-y)
Supplement: Supplementary file 5 — EV Figures Source Data [file 44319_2025_367_MOESM5_ESM.zip › EV Figure 2/EV2D.csv]

Dominant	Subordinate
13.16666667	16.43333333
11.06666667	13
15.9	12.63333333
16.9	28.16666667
18.96666667	15.93333333
9.833333333	21.66666667
7.433333333	24.16666667
20.76666667	11.1
4.566666667	31.43333333
20.96666667	20.2
12.83333333	17.46666667
