# Supplementary material for: Natural variations of adolescent neurogenesis and anxiety predict the hierarchical status of adult inbred mice
Source: EMBO Rep. 2025 Jan 23;26(6):1440–56. doi: 10.1038/s44319-025-00367-y (PMC11933688; doi:10.1038/s44319-025-00367-y)
Supplement: Supplementary file 5 — EV Figures Source Data [file 44319_2025_367_MOESM5_ESM.zip › EV Figure 2/EV2E.csv]

Dominants	Subordinates
61.43333333	54.06666667
73.9	65.43333333
76.96666667	49.96666667
60.7	62.73333333
60.53333333	65.06666667
56.76666667	60.56666667
78.5	75.1
77.73333333	48.13333333
83.76666667	56.76666667
57.8	66.1
68.96666667	71.9
