# Supplementary material for: Natural variations of adolescent neurogenesis and anxiety predict the hierarchical status of adult inbred mice
Source: EMBO Rep. 2025 Jan 23;26(6):1440–56. doi: 10.1038/s44319-025-00367-y (PMC11933688; doi:10.1038/s44319-025-00367-y)
Supplement: Supplementary file 5 — EV Figures Source Data [file 44319_2025_367_MOESM5_ESM.zip › EV Figure 2/EV2F.csv]

Dominants	Subordinates
67.3	65.1
70.46666667	58.36666667
63.03333333	66.63333333
64.16666667	60.46666667
73.16666667	58.73333333
75.76666667	60.4
62	58.03333333
64.33333333	70.33333333
62.43333333	57.73333333
65	55.13333333
62.33333333	67.36666667
