# Supplementary material for: Natural variations of adolescent neurogenesis and anxiety predict the hierarchical status of adult inbred mice
Source: EMBO Rep. 2025 Jan 23;26(6):1440–56. doi: 10.1038/s44319-025-00367-y (PMC11933688; doi:10.1038/s44319-025-00367-y)
Supplement: Supplementary file 5 — EV Figures Source Data [file 44319_2025_367_MOESM5_ESM.zip › EV Figure 2/EV2G.csv]

Dominants	Subordinates
73.13333333	77.41666667
84.11666667	76.08333333
74.63333333	78.5
86.21666667	75.51666667
87.93333333	76.3
85.66666667	80.2
79.96666667	78.7
82.35	66.85
73.75	78.38333333
85.43333333	80.85
80.83333333	70.08333333
78.95
