# Supplementary material for: Natural variations of adolescent neurogenesis and anxiety predict the hierarchical status of adult inbred mice
Source: EMBO Rep. 2025 Jan 23;26(6):1440–56. doi: 10.1038/s44319-025-00367-y (PMC11933688; doi:10.1038/s44319-025-00367-y)
Supplement: Supplementary file 5 — EV Figures Source Data [file 44319_2025_367_MOESM5_ESM.zip › EV Figure 2/EV2H.csv]

Dominant	Subordinate
17.3	21
13.26666667	21.26666667
19.73333333	20.2
28.9	24.06666667
18.86666667	13.7
11.5	8.2
13.5	28.66666667
11.06666667	12.8
19.4	27.23333333
12.6	12.53333333
28.8	19.03333333
13.1
