# Supplementary material for: Natural variations of adolescent neurogenesis and anxiety predict the hierarchical status of adult inbred mice
Source: EMBO Rep. 2025 Jan 23;26(6):1440–56. doi: 10.1038/s44319-025-00367-y (PMC11933688; doi:10.1038/s44319-025-00367-y)
Supplement: Supplementary file 5 — EV Figures Source Data [file 44319_2025_367_MOESM5_ESM.zip › EV Figure 2/EV2I.csv]

Dominant	Subordinate
3.833333333	2.3
1.066666667	3.266666667
2.466666667	2.733333333
4.366666667	2.566666667
4	1.633333333
1.266666667	2.433333333
1.833333333	6.1
3.1	0.466666667
0	4.033333333
0.866666667	3.333333333
5.433333333	0.7
2.6
