# Supplementary material for: Natural variations of adolescent neurogenesis and anxiety predict the hierarchical status of adult inbred mice
Source: EMBO Rep. 2025 Jan 23;26(6):1440–56. doi: 10.1038/s44319-025-00367-y (PMC11933688; doi:10.1038/s44319-025-00367-y)
Supplement: Supplementary file 5 — EV Figures Source Data [file 44319_2025_367_MOESM5_ESM.zip › EV Figure 2/EV2J.csv]

Dominant	Subordinate
11.9	9.633333333
5.733333333	9.533333333
6.4	13.76666667
10.86666667	13.4
13.66666667	8.166666667
4.633333333	9.166666667
7.733333333	10.7
9.166666667	16.96666667
2.4	7.866666667
12.23333333	15.06666667
7.733333333	11.2
8.833333333
