# Supplementary material for: Natural variations of adolescent neurogenesis and anxiety predict the hierarchical status of adult inbred mice
Source: EMBO Rep. 2025 Jan 23;26(6):1440–56. doi: 10.1038/s44319-025-00367-y (PMC11933688; doi:10.1038/s44319-025-00367-y)
Supplement: Supplementary file 5 — EV Figures Source Data [file 44319_2025_367_MOESM5_ESM.zip › EV Figure 2/EV2K.csv]

Dominants	Subordinates
66.96666667	73.56666667
83.36666667	66.8
77.86666667	50.86666667
65.03333333	60.13333333
82.53333333	59.8
55.13333333	74.93333333
78.96666667	75.5
74.23333333	78.66666667
86.56666667	48.3
55.16666667	53.66666667
78.8	66.43333333
75.46666667
