# Supplementary material for: Natural variations of adolescent neurogenesis and anxiety predict the hierarchical status of adult inbred mice
Source: EMBO Rep. 2025 Jan 23;26(6):1440–56. doi: 10.1038/s44319-025-00367-y (PMC11933688; doi:10.1038/s44319-025-00367-y)
Supplement: Supplementary file 5 — EV Figures Source Data [file 44319_2025_367_MOESM5_ESM.zip › EV Figure 2/EV2L.csv]

Dominants	Subordinates
60.1	61.3
56.53333333	65.73333333
83.4	56.76666667
58.13333333	55.13333333
61.3	61.03333333
68.83333333	59.56666667
61.73333333	55.86666667
61.1	47.2
70.93333333	65.7
69.96666667	60.3
68.3	62.16666667
68.43333333	69.33333333
