# Supplementary material for: Natural variations of adolescent neurogenesis and anxiety predict the hierarchical status of adult inbred mice
Source: EMBO Rep. 2025 Jan 23;26(6):1440–56. doi: 10.1038/s44319-025-00367-y (PMC11933688; doi:10.1038/s44319-025-00367-y)
Supplement: Supplementary file 5 — EV Figures Source Data [file 44319_2025_367_MOESM5_ESM.zip › EV Figure 2/EV2M.csv]

Dominants	Subordinates
82.45	66.48333333
75.58333333	73.88333333
70.35	73.68333333
78.05	63.53333333
71.28333333	77.11666667
82.83333333	74.3
70.23333333	73.85
80.88333333	64.61666667
69.58333333	73
75.05	71.7
80.26666667	67.85
	75.13333333
