# Supplementary material for: Natural variations of adolescent neurogenesis and anxiety predict the hierarchical status of adult inbred mice
Source: EMBO Rep. 2025 Jan 23;26(6):1440–56. doi: 10.1038/s44319-025-00367-y (PMC11933688; doi:10.1038/s44319-025-00367-y)
Supplement: Supplementary file 5 — EV Figures Source Data [file 44319_2025_367_MOESM5_ESM.zip › EV Figure 2/EV2N.csv]

Dominant	Subordinate
14.53333333	12.7
15.3	16.76666667
20.8	21.03333333
25.5	21.43333333
12.96666667	9.333333333
19.86666667	14.5
16.96666667	9.166666667
14.93333333	13
10.53333333	16.5
17.83333333	12.5
9.6	13.23333333
