# Supplementary material for: Natural variations of adolescent neurogenesis and anxiety predict the hierarchical status of adult inbred mice
Source: EMBO Rep. 2025 Jan 23;26(6):1440–56. doi: 10.1038/s44319-025-00367-y (PMC11933688; doi:10.1038/s44319-025-00367-y)
Supplement: Supplementary file 5 — EV Figures Source Data [file 44319_2025_367_MOESM5_ESM.zip › EV Figure 2/EV2O.csv]

Dominant	Subordinate
1.166666667	0.9
1.2	0.433333333
0.766666667	1.666666667
2.133333333	0.133333333
0	1.5
0.166666667	0.133333333
0	0
2.266666667	0
0.433333333	0.333333333
0.466666667	1.466666667
1.666666667	0.433333333
