# Supplementary material for: Natural variations of adolescent neurogenesis and anxiety predict the hierarchical status of adult inbred mice
Source: EMBO Rep. 2025 Jan 23;26(6):1440–56. doi: 10.1038/s44319-025-00367-y (PMC11933688; doi:10.1038/s44319-025-00367-y)
Supplement: Supplementary file 5 — EV Figures Source Data [file 44319_2025_367_MOESM5_ESM.zip › EV Figure 2/EV2P.csv]

Dominant	Subordinate
11.96666667	13.23333333
9.133333333	9.933333333
5.1	11.23333333
15.2	16.13333333
3.833333333	17.03333333
12.86666667	9.2
11.96666667	10.1
3.533333333	9.6
7.133333333	19.13333333
11.26666667	10.6
11.8	10.7
