# Supplementary material for: Natural variations of adolescent neurogenesis and anxiety predict the hierarchical status of adult inbred mice
Source: EMBO Rep. 2025 Jan 23;26(6):1440–56. doi: 10.1038/s44319-025-00367-y (PMC11933688; doi:10.1038/s44319-025-00367-y)
Supplement: Supplementary file 5 — EV Figures Source Data [file 44319_2025_367_MOESM5_ESM.zip › EV Figure 2/EV2Q.csv]

Dominants	Subordinates
70.33333333	73.2
74.36666667	72.86666667
86.13333333	63.03333333
83.2	60.56666667
71.66666667	59.86666667
70.03333333	73.8
72.53333333	80.56666667
85.73333333	81.6
81.86666667	64.33333333
66.43333333	77.46666667
76.93333333	77.66666667
