# Supplementary material for: Natural variations of adolescent neurogenesis and anxiety predict the hierarchical status of adult inbred mice
Source: EMBO Rep. 2025 Jan 23;26(6):1440–56. doi: 10.1038/s44319-025-00367-y (PMC11933688; doi:10.1038/s44319-025-00367-y)
Supplement: Supplementary file 5 — EV Figures Source Data [file 44319_2025_367_MOESM5_ESM.zip › EV Figure 2/EV2R.csv]

Dominants	Subordinates
75.86666667	66.86666667
80.13333333	58.36666667
60.5	72.33333333
61.33333333	63.3
74.73333333	51.86666667
65.23333333	70.8
77.36666667	61.36666667
62.1	51.2
77.73333333	55.96666667
67.4	64.7
64.16666667	72.6
