# Supplementary material for: Natural variations of adolescent neurogenesis and anxiety predict the hierarchical status of adult inbred mice
Source: EMBO Rep. 2025 Jan 23;26(6):1440–56. doi: 10.1038/s44319-025-00367-y (PMC11933688; doi:10.1038/s44319-025-00367-y)
Supplement: Supplementary file 5 — EV Figures Source Data [file 44319_2025_367_MOESM5_ESM.zip › EV Figure 2/EV2S.csv]

Dominants	Subordinates
73.66666667	74.56666667
74.21666667	62.65
81.56666667	76.38333333
69.91666667	78.33333333
83.93333333	71.78333333
90.66666667	64.15
80.1	76.86666667
76.45	69.7
68.36666667	70.8
95.21666667	75.91666667
78.03333333	77.11666667
72.16666667	73.23333333
