# Supplementary material for: Natural variations of adolescent neurogenesis and anxiety predict the hierarchical status of adult inbred mice
Source: EMBO Rep. 2025 Jan 23;26(6):1440–56. doi: 10.1038/s44319-025-00367-y (PMC11933688; doi:10.1038/s44319-025-00367-y)
Supplement: Supplementary file 5 — EV Figures Source Data [file 44319_2025_367_MOESM5_ESM.zip › EV Figure 3/EV3A.csv]

Animal ID	% of winning	Anxiety score - 1 wk cohab
171 - 3*	100	0.53928881
176 - 4	72.22	0.554322687
185 - 2	94.44	0.668096254
191 - 2	91.67	0.687986913
197 - 2	72.22	0.29776409
171 - 1	50	0.656264663
171 - 4	66.67	0.336398075
176 - 1	66.67	0.779944397
182 - 4	63.89	0.548916892
185 - 3	58.33	0.360404351
187 - 3	63.89	0.654452421
171 - 2	25	0.60589775
182 - 1**	27.78	0.366376786
182 - 2	30.56	0.253913734
185 - 1	50	0.316517172
187 - 2	33.33	0.224774601
191 - 4	41.67	0.755412395
197 - 3	47.22	0.495415304
176 - 2	2.78	0.484267756
182 - 3	2.78	0.020933977
187 - 4	13.89	0.32535864
197 - 1	5.56	0.351132368
