# Supplementary material for: Natural variations of adolescent neurogenesis and anxiety predict the hierarchical status of adult inbred mice
Source: EMBO Rep. 2025 Jan 23;26(6):1440–56. doi: 10.1038/s44319-025-00367-y (PMC11933688; doi:10.1038/s44319-025-00367-y)
Supplement: Supplementary file 5 — EV Figures Source Data [file 44319_2025_367_MOESM5_ESM.zip › EV Figure 3/EV3B.csv]

Animal ID	% of winning	Anxiety score - 5 wk cohab
176 - 4	72.22	0.587708709
185 - 2	94.44	0.80864101
191 - 2	91.67	0.518273919
197 - 2	72.22	0.550132259
171 - 1	50	0.700299484
171 - 4	66.67	0.549414988
176 - 1	66.67	0.733261067
182 - 4	63.89	0.884632616
185 - 3	58.33	0.484673111
187 - 3	63.89	0.505971161
171 - 2	25	0.513009417
182 - 1*	27.78	0.328123079
182 - 2	30.56	0.553191059
185 - 1	50	0.409828475
187 - 2	33.33	0.307773987
197 - 3	47.22	0.478926355
176 - 2	2.78	0.56788693
182 - 3	2.78	0.4314334
187 - 4	13.89	0.358179406
191 - 3*	16.67	0.65561332
197 - 1	5.56	0.634694439
