# Supplementary material for: Natural variations of adolescent neurogenesis and anxiety predict the hierarchical status of adult inbred mice
Source: EMBO Rep. 2025 Jan 23;26(6):1440–56. doi: 10.1038/s44319-025-00367-y (PMC11933688; doi:10.1038/s44319-025-00367-y)
Supplement: Supplementary file 5 — EV Figures Source Data [file 44319_2025_367_MOESM5_ESM.zip › EV Figure 3/EV3C.csv]

Animal ID	% of winning	AHN before SCTT
171 - 3	100	2820.902914
185 - 2	94.44	3826.461172
185 - 4	97.22	3546.680512
191 - 1	100	3247.26366
197 - 2	72.22	4106.117593
171 - 1	50	4005.501813
171 - 4	66.67	3732.599785
176 - 1	66.67	4315.542856
182 - 4	63.89	3873.417663
185 - 3	58.33	4037.859621
187 - 3	63.89	4370.080556
171 - 2	25	4592.047177
182 - 1	27.78	5097.92711
185 - 1	50	3321.014648
187 - 2	33.33	3137.482929
197 - 3	47.22	5166.843616
176 - 2	2.78	4843.523037
182 - 3	2.78	3693.310894
187 - 1	16.67	6448.104781
187 - 4	13.89	4780.46283
191 - 3	16.67	3623.402474
197 - 1	5.56	5993.22841
197 - 4	0	4692.536869
