# Supplementary material for: Natural variations of adolescent neurogenesis and anxiety predict the hierarchical status of adult inbred mice
Source: EMBO Rep. 2025 Jan 23;26(6):1440–56. doi: 10.1038/s44319-025-00367-y (PMC11933688; doi:10.1038/s44319-025-00367-y)
Supplement: Supplementary file 5 — EV Figures Source Data [file 44319_2025_367_MOESM5_ESM.zip › EV Figure 3/EV3D.csv]

Animal ID	Anxiety score	AHN baseline
171 - 3	0.53928881	3391.420315
176 - 4	0.554322687	3808.498546
185 - 2	0.668096254	3400.858014
191 - 2	0.687986913	4020.046915
197 - 2	0.29776409	3579.447204
171 - 1	0.656264663	3837.057813
171 - 4	0.336398075	3005.543302
176 - 1	0.779944397	3770.209518
182 - 4	0.548916892	3672.765827
185 - 3	0.360404351	4205.924645
187 - 3	0.654452421	3875.643431
171 - 2	0.60589775	4659.641414
182 - 1	0.366376786	4108.663147
182 - 2	0.253913734	5505.77062
185 - 1	0.316517172	3523.946974
187 - 2	0.224774601	3942.656554
197 - 3	0.495415304	4515.020969
176 - 2	0.484267756	4307.825716
182 - 3	0.020933977	4571.446872
187 - 4	0.32535864	4412.855246
197 - 1	0.351132368	4566.019479
197 - 4	0.69155452	3941.683463
