# Supplementary material for: Natural variations of adolescent neurogenesis and anxiety predict the hierarchical status of adult inbred mice
Source: EMBO Rep. 2025 Jan 23;26(6):1440–56. doi: 10.1038/s44319-025-00367-y (PMC11933688; doi:10.1038/s44319-025-00367-y)
Supplement: Supplementary file 5 — EV Figures Source Data [file 44319_2025_367_MOESM5_ESM.zip › EV Figure 3/EV3E.csv]

Animal ID	Anxiety score	AHN baseline
171 - 3	0.41970157	3391.420315
176 - 4	0.587708709	3808.498546
185 - 2	0.80864101	3400.858014
191 - 2	0.518273919	4020.046915
197 - 2	0.590132259	3579.447204
171 - 1	0.700299484	3837.057813
171 - 4	0.649414988	3005.543302
176 - 1	0.733261067	3770.209518
182 - 4	0.884632616	3672.765827
185 - 3	0.484673111	4205.924645
187 - 3	0.505971161	3875.643431
171 - 2	0.513009417	4659.641414
182 - 1	0.328123079	4108.663147
182 - 2	0.553191059	5505.77062
185 - 1	0.409828475	3523.946974
187 - 2	0.307773987	3942.656554
197 - 3	0.478926355	4515.020969
176 - 2	0.56788693	4307.825716
182 - 3	0.4314334	4571.446872
187 - 4	0.358179406	4412.855246
191 - 3	0.65561332	4062.737022
197 - 1	0.634694439	4566.019479
