# Supplementary material for: Natural variations of adolescent neurogenesis and anxiety predict the hierarchical status of adult inbred mice
Source: EMBO Rep. 2025 Jan 23;26(6):1440–56. doi: 10.1038/s44319-025-00367-y (PMC11933688; doi:10.1038/s44319-025-00367-y)
Supplement: Supplementary file 5 — EV Figures Source Data [file 44319_2025_367_MOESM5_ESM.zip › EV Figure 4/EV4B.csv]

## Sheet: Sheet1
NaCl	TMZ
15.17	5.07
17.1	8.37
25.9	31.97
35.4	22.07
30.77	18.8
28.77	29.3
31.47	9.93
25.13	24.87
23.43	12.17
30.57	37.07
23.87	11.13
32.47	18.93
