# Supplementary material for: Natural variations of adolescent neurogenesis and anxiety predict the hierarchical status of adult inbred mice
Source: EMBO Rep. 2025 Jan 23;26(6):1440–56. doi: 10.1038/s44319-025-00367-y (PMC11933688; doi:10.1038/s44319-025-00367-y)
Supplement: Supplementary file 5 — EV Figures Source Data [file 44319_2025_367_MOESM5_ESM.zip › EV Figure 4/EV4C.csv]

NaCl	TMZ
4.4	0
10.83	1.2
12	1.1
1.9	2.4
3.43	2.03
1.17	3.57
1.43	0
0.23	2.67
2.93	0
2.77	0
4.17	0
7.3	0.9
