# Supplementary material for: Natural variations of adolescent neurogenesis and anxiety predict the hierarchical status of adult inbred mice
Source: EMBO Rep. 2025 Jan 23;26(6):1440–56. doi: 10.1038/s44319-025-00367-y (PMC11933688; doi:10.1038/s44319-025-00367-y)
Supplement: Supplementary file 5 — EV Figures Source Data [file 44319_2025_367_MOESM5_ESM.zip › EV Figure 4/EV4D.csv]

NaCl	TMZ
16.03	0
30.7	15.77
29.37	13.23
19.97	16.77
19.17	20
9.07	1.7
12.53	23.93
22.6	0.27
17.6	2.63
17.4	2.67
22.57	11.43
31	4.93
