# Supplementary material for: Natural variations of adolescent neurogenesis and anxiety predict the hierarchical status of adult inbred mice
Source: EMBO Rep. 2025 Jan 23;26(6):1440–56. doi: 10.1038/s44319-025-00367-y (PMC11933688; doi:10.1038/s44319-025-00367-y)
Supplement: Supplementary file 5 — EV Figures Source Data [file 44319_2025_367_MOESM5_ESM.zip › EV Figure 4/EV4E.csv]

NaCl	TMZ
68.8	94.93
52.2	52.27
44.73	64.7
44.63	64.43
50.07	50.73
56	88.4
52.27	51.2
58.97	87.57
52.03	60.33
53.57	86.23
36.53	69.63
	86.7
