# Supplementary material for: Natural variations of adolescent neurogenesis and anxiety predict the hierarchical status of adult inbred mice
Source: EMBO Rep. 2025 Jan 23;26(6):1440–56. doi: 10.1038/s44319-025-00367-y (PMC11933688; doi:10.1038/s44319-025-00367-y)
Supplement: Supplementary file 5 — EV Figures Source Data [file 44319_2025_367_MOESM5_ESM.zip › EV Figure 4/EV4F.csv]

NaCl	TMZ
71.13888889	95
66.94444444	71.41666667
48.75	65.83333333
62.08333333	74.69444444
59.11111111	68.66666667
54.08333333	90.83333333
72.38888889	65.97222222
57.30555556	75
68.52777778	69.69444444
70.16666667	70.66
