# Supplementary material for: Natural variations of adolescent neurogenesis and anxiety predict the hierarchical status of adult inbred mice
Source: EMBO Rep. 2025 Jan 23;26(6):1440–56. doi: 10.1038/s44319-025-00367-y (PMC11933688; doi:10.1038/s44319-025-00367-y)
Supplement: Supplementary file 5 — EV Figures Source Data [file 44319_2025_367_MOESM5_ESM.zip › EV Figure 5/EV5B.csv]

NaCl	TMZ
25.7	17.76
19.97	17.73
22.13	22.87
31.14	43.63
18.57	18.13
18.73	35.67
15.16	24.8
28.5	34.57
21.73	26.23
30.56	22.23
