# Supplementary material for: Natural variations of adolescent neurogenesis and anxiety predict the hierarchical status of adult inbred mice
Source: EMBO Rep. 2025 Jan 23;26(6):1440–56. doi: 10.1038/s44319-025-00367-y (PMC11933688; doi:10.1038/s44319-025-00367-y)
Supplement: Supplementary file 5 — EV Figures Source Data [file 44319_2025_367_MOESM5_ESM.zip › EV Figure 5/EV5C.csv]

NaCl	TMZ
11.6	6.5
5.77	8.23
9.63	6.67
11.32	8.83
6.17	10.33
1.5	4.93
5.76	11.03
10.2	8.1
5.13	5.23
5.16	8.3
