# Supplementary material for: Natural variations of adolescent neurogenesis and anxiety predict the hierarchical status of adult inbred mice
Source: EMBO Rep. 2025 Jan 23;26(6):1440–56. doi: 10.1038/s44319-025-00367-y (PMC11933688; doi:10.1038/s44319-025-00367-y)
Supplement: Supplementary file 5 — EV Figures Source Data [file 44319_2025_367_MOESM5_ESM.zip › EV Figure 5/EV5D.csv]

NaCl	TMZ
45.07	23.36
21.81	24.93
27.2	18.53
23.93	28.33
18.9	31.69
10.83	19.67
15.23	29.83
29.53	25.3
14.87	19.83
24.19	18.93
