# Supplementary material for: Natural variations of adolescent neurogenesis and anxiety predict the hierarchical status of adult inbred mice
Source: EMBO Rep. 2025 Jan 23;26(6):1440–56. doi: 10.1038/s44319-025-00367-y (PMC11933688; doi:10.1038/s44319-025-00367-y)
Supplement: Supplementary file 5 — EV Figures Source Data [file 44319_2025_367_MOESM5_ESM.zip › EV Figure 5/EV5E.csv]

NaCl	TMZ
29.23	58.88
58.22	57.33
50.67	58.6
44.93	28.03
62.53	50.18
70.43	44.67
69.61	45.37
41.97	40.13
63.4	53.93
45.25	58.83
