# Supplementary material for: Natural variations of adolescent neurogenesis and anxiety predict the hierarchical status of adult inbred mice
Source: EMBO Rep. 2025 Jan 23;26(6):1440–56. doi: 10.1038/s44319-025-00367-y (PMC11933688; doi:10.1038/s44319-025-00367-y)
Supplement: Supplementary file 5 — EV Figures Source Data [file 44319_2025_367_MOESM5_ESM.zip › EV Figure 5/EV5F.csv]

NaCl	TMZ
69.27	75.53
70.17	79.6
79.13	76.63
64.37	67.6
71.47	81.9
76.07	54.23
85.77	87.33
58.17	62.07
54.93	72.1
87.63	76.73
