# Supplementary material for: Natural variations of adolescent neurogenesis and anxiety predict the hierarchical status of adult inbred mice
Source: EMBO Rep. 2025 Jan 23;26(6):1440–56. doi: 10.1038/s44319-025-00367-y (PMC11933688; doi:10.1038/s44319-025-00367-y)
Supplement: Supplementary file 5 — EV Figures Source Data [file 44319_2025_367_MOESM5_ESM.zip › EV Figure 5/EV5G.csv]

NaCl	TMZ
73.93	74.33
77.05	79.22
69.67	75.6
62.43	58.23
70.35	69.97
77.87	77.73
69.15	73.25
72.25	57.85
72.12	62.32
77.97	81.62
